# Supplementary material for: Single-cell analysis of bovine muscle-derived cell types for cultured meat production
Source: Front Nutr. 2023 Sep 13;10:1212196. doi: 10.3389/fnut.2023.1212196 (PMC10535090; doi:10.3389/fnut.2023.1212196)
Supplement: SUPPLEMENTARY TABLE S1 — Upregulated genes of identified cell types in bovine muscle. [file Table_1.xlsx]

## Sheet: Sheet 1 - Supplementary Table 1
Supplementary Table 1
p_val	p_val	p_val	pct.2	p_val_adj	cluster	gene
0	4.94762500681261	998	355	0	FAPs	DCN
0	3.77041230427017	954	0.16	0	FAPs	MFAP5
0	3.5596145951049	997	526	0	FAPs	COL3A1
0	3.52497804731402	923	482	0	FAPs	MGP
0	3.17533723424242	919	82	0	FAPs	LUM
0	3.03920674674781	974	363	0	FAPs	FBN1
0	2.99381646009229	996	365	0	FAPs	COL1A2
0	2.97284261385247	985	211	0	FAPs	COL1A1
0	2.92240025758917	999	744	0	FAPs	GSN
0	2.84575737687975	965	87	0	FAPs	SERPINF1
0	2.73213699639856	984	729	0	FAPs	CST3
0	2.64925500939876	0.84	21	0	FAPs	DPT
0	2.57245442464424	943	176	0	FAPs	CCDC80
0	2.38765049333087	929	179	0	FAPs	FN1
0	2.25967282079543	686	145	0	FAPs	PCOLCE2
0	2.23980999177298	872	41	0	FAPs	C1R
0	2.23759070298613	711	64	0	FAPs	A2M
0	2.20748775050376	941	173	0	FAPs	FBLN2
0	2.20042741674896	891	43	0	FAPs	C1S
0	2.17546486908662	885	71	0	FAPs	TNXB
0	2.17373754776817	906	74	0	FAPs	NUPR1
0	2.15373146760907	818	41	0	FAPs	FBLN1
0	2.1405363537186	891	26	0	FAPs	PDGFRA
0	2.12793949997445	594	65	0	FAPs	GPX3
0	2.08171777935282	991	0.69	0	FAPs	IGFBP6
0	2.03408717188741	962	0.39	0	FAPs	FSTL1
0	1.9967323110028	803	115	0	FAPs	NOVA1
0	1.9864189098934	957	174	0	FAPs	PCOLCE
0	1.97479262540324	952	366	0	FAPs	NID1
0	1.96756801805705	976	467	0	FAPs	CLU
0	1.85847376882812	917	268	0	FAPs	PLAC9
0	1.8580443236141	947	315	0	FAPs	SERPING1
0	1.84942714281493	567	26	0	FAPs	SFRP4
0	1.83912954732918	872	144	0	FAPs	MMP2
0	1.76219646773655	885	186	0	FAPs	OGN
0	1.76168753532729	979	639	0	FAPs	SLC29A1
0	1.75662793156282	0.84	79	0	FAPs	COL6A2
0	1.74289381321324	932	502	0	FAPs	LAMC1
0	1.73386910635244	665	79	0	FAPs	LRRN4CL
0	1.73102091100963	915	0.25	0	FAPs	COL5A1
0	1.69254537893896	815	81	0	FAPs	COL6A1
0	1.6851526435989	0.79	83	0	FAPs	THY1
0	1.67625273172019	798	63	0	FAPs	ANGPTL1
0	1.67166113492203	824	0.12	0	FAPs	CFH
0	1.66918264178062	785	38	0	FAPs	SCARA5
0	1.65682375910915	0.76	158	0	FAPs	CRISPLD2
0	1.63667810267839	665	46	0	FAPs	COL8A1
0	1.63382873084047	665	34	0	FAPs	EFEMP1
0	1.62893109956939	911	245	0	FAPs	LTBP4
0	1.62299962423936	794	181	0	FAPs	ENPP1
0	1.57954058146194	839	51	0	FAPs	MYOC
0	1.56723774596584	743	29	0	FAPs	VCAN
0	1.53590491189658	852	113	0	FAPs	MFAP2
0	1.5258450988092	0.89	337	0	FAPs	AOX1
0	1.5129798051599	786	45	0	FAPs	FBLN5
0	1.46178013958281	787	55	0	FAPs	SPON2
0	1.44659239188598	743	133	0	FAPs	LAMA2
0	1.42190094281657	788	94	0	FAPs	PODN
0	1.4056223160865	728	84	0	FAPs	MEDAG
0	1.40266518033164	685	0.06	0	FAPs	LOXL1
0	1.38104454947552	655	44	0	FAPs	QPCT
0	1.37186214884954	761	124	0	FAPs	RBP4
0	1.35366615681331	606	36	0	FAPs	SELENBP1
0	1.35092766002925	625	0.03	0	FAPs	PLXDC1
0	1.32614410099969	736	32	0	FAPs	MRC2
0	1.32483330783806	904	0.34	0	FAPs	PMP22
0	1.30782613519859	0.71	108	0	FAPs	ENSBTAG00000054952
0	1.30589689283234	849	272	0	FAPs	SULT1A1
0	1.29076945138783	788	187	0	FAPs	TGFBR2
0	1.23570824091386	635	34	0	FAPs	COL14A1
0	1.20349983278896	677	83	0	FAPs	PRELP
0	1.14852817848233	575	12	0	FAPs	ISLR
0	1.13946170874934	612	74	0	FAPs	BGN
0	1.13287510594263	582	41	0	FAPs	COL6A3
0	1.04572886770126	0.5	13	0	FAPs	SPP2
0	1.039560152129	593	37	0	FAPs	PDGFRL
2.58485862727877e-307	1.26538149258464	818	216	3.7663975058079e-303	FAPs	TGFBR3
5.3535187726084e-299	1.51217214948342	882	351	7.80061220356771e-295	FAPs	PLPP3
5.05026305801957e-295	1.29291258278859	916	0.53	7.35873830184032e-291	FAPs	SSR3
2.09997353334967e-293	1.17397889062745	576	74	3.05987143544381e-289	FAPs	TNFAIP6
6.37119236535997e-291	1.1637469363948	821	268	9.28346439556601e-287	FAPs	ANTXR2
6.6479424510072e-291	1.204959527545	849	316	9.6867169453626e-287	FAPs	ADD3
2.01271758558116e-277	1.07532526583094	712	183	2.9327307939503e-273	FAPs	ITGB5
7.02840039636424e-267	1.50440389888118	764	244	1.02410822175423e-262	FAPs	LAMB1
1.85207095357026e-258	1.2620562450975	982	737	2.69865258644723e-254	FAPs	SELENOP
2.07163679016705e-252	1.18483285373778	639	134	3.01858196695241e-248	FAPs	ELN
3.23754251228965e-247	1.28533146053541	686	177	4.71742319465725e-243	FAPs	SPRY2
1.06595130450609e-246	1.4091449480131	891	434	1.55319764579582e-242	FAPs	TIMP2
7.64477993691822e-246	1.4914178479505	982	779	1.11392088460835e-241	FAPs	PNP
5.19751912625023e-236	2.70314792997647	0.75	298	7.57330511885922e-232	FAPs	CCN3
5.65519488818723e-229	1.13624612918157	856	369	8.24018447157761e-225	FAPs	FHL1
4.87687360843138e-222	1.15738598279406	683	208	7.10609253484536e-218	FAPs	LGALS3
6.36515940325418e-218	1.10265138563775	999	814	9.27467376648166e-214	FAPs	SPARC
1.73638056264725e-208	1.09640243835357	555	122	2.53008011783331e-204	FAPs	CAPN6
1.45290867100513e-205	1.05495785238918	807	338	2.11703322452157e-201	FAPs	HTRA1
3.82101240275497e-205	1.00711825589187	947	604	5.56759717205427e-201	FAPs	SERPINH1
4.44009152024515e-199	1.03837208245836	606	161	6.46965735414921e-195	FAPs	COL5A3
7.75692826891797e-181	1.76374537848698	767	394	1.13026201806404e-176	FAPs	COL15A1
8.9099460271613e-111	1.04441168009397	933	745	1.29826823561767e-106	FAPs	COL4A1
1.42668735389176e-107	1.13680222669255	898	537	2.07882614335569e-103	FAPs	RAMP2
0	2.01436874014015	663	8	0	SCs	MYF5
0	1.191793918297	665	51	0	SCs	ASB5
0	1.12172001816538	675	25	0	SCs	JSRP1
0	1.0331114993082	629	46	0	SCs	SGCA
1.14239065379447e-280	1.65059101036929	824	216	1.66457742164392e-276	SCs	ENSBTAG00000047265
1.07133550883622e-278	1.21542807482894	0.62	81	1.56104296992525e-274	SCs	HTRA3
1.4748516484289e-266	2.30037590220189	764	165	2.14900633692575e-262	SCs	MT2A
5.26596433778386e-263	1.44384654130657	708	133	7.67303663658486e-259	SCs	C1QTNF3
5.05682163565445e-261	1.6397065055614	872	259	7.3682948053121e-257	SCs	ITIH5
6.50826790161896e-229	1.39836466876171	688	154	9.48319715944899e-225	SCs	AKR1B1
2.46955542336208e-214	1.00860393032134	1	995	3.59838920738088e-210	SCs	RPL24
3.08307585508979e-178	1.23240479380272	541	108	4.49234982845133e-174	SCs	SPG21
7.24599386771654e-172	1.09178971198502	589	139	1.05581376646498e-167	SCs	PDLIM4
2.52395886768057e-157	1.49094263808525	683	0.25	3.67766046609736e-153	SCs	MDFIC
7.66323518548158e-110	1.27333779062926	963	724	1.11660999887652e-105	SCs	SPARCL1
1.82722857880304e-91	1.17823335621383	893	672	2.66245476217391e-87	SCs	CEBPD
2.56821323153199e-61	1.19856358192678	0.83	659	3.74214349966527e-57	SCs	EGR1
7.11472812266092e-50	1.03919153926977	0.83	734	1.03668703475292e-45	SCs	HSPA5
0	3.86166091119656	964	282	0	VECs	FABP5
0	2.82656813658316	845	199	0	VECs	ID1
0	2.81834213498478	988	696	0	VECs	BOLA
0	2.72736802931667	966	351	0	VECs	CCL14
0	2.61945705784539	854	72	0	VECs	ADGRF5
0	2.52360381301798	997	906	0	VECs	B2M
0	2.34666024758176	819	267	0	VECs	JSP.1
0	2.33383303716541	991	527	0	VECs	CAV1
0	2.28812067254572	0.99	893	0	VECs	ENSBTAG00000048782
0	2.22639040733676	798	46	0	VECs	TMEM88
0	2.21488333138054	662	127	0	VECs	RGCC
0	2.2086530832624	816	62	0	VECs	TNFSF10
0	2.08450185964467	815	62	0	VECs	TSPAN13
0	2.08256797779356	858	66	0	VECs	EGFL7
0	2.02273071656417	798	173	0	VECs	CD36
0	1.91662610768695	799	147	0	VECs	ANXA3
0	1.90495943983789	787	54	0	VECs	PECAM1
0	1.89738678923886	827	177	0	VECs	TM4SF1
0	1.8670907859865	739	81	0	VECs	CLDN5
0	1.86466015920768	974	597	0	VECs	DUSP1
0	1.83175484790187	883	197	0	VECs	EPAS1
0	1.72153296592832	773	46	0	VECs	CDH5
0	1.7202312983181	798	107	0	VECs	S1PR1
0	1.71717756202393	695	27	0	VECs	ENSBTAG00000038652
0	1.64310477008759	693	59	0	VECs	FLT1
0	1.64307801115597	0.69	41	0	VECs	KDR
0	1.62861554363035	762	97	0	VECs	EMCN
0	1.59377384287089	707	69	0	VECs	ITGA6
0	1.58968197655436	515	34	0	VECs	IFI27
0	1.53174698275838	738	161	0	VECs	ENG
0	1.51453349397563	714	91	0	VECs	JAM2
0	1.51267035526327	665	46	0	VECs	SOX18
0	1.51143802573885	522	28	0	VECs	VWF
0	1.50455871770627	809	199	0	VECs	BCAM
0	1.46867720273063	542	31	0	VECs	GPIHBP1
0	1.4312792237244	713	0.08	0	VECs	ESAM
0	1.40456968427325	829	312	0	VECs	TCN2
0	1.37348347690984	982	542	0	VECs	CLEC3B
0	1.36814878059839	757	204	0	VECs	CLEC14A
0	1.30861444022774	617	46	0	VECs	PALMD
0	1.27110609401148	542	0.04	0	VECs	CD300LG
0	1.26500828746407	0.59	57	0	VECs	ADA
0	1.25475961244772	604	0.03	0	VECs	ROBO4
0	1.18648404641815	502	15	0	VECs	SOX17
0	1.17982487805607	551	41	0	VECs	CD93
0	1.16494749665989	578	18	0	VECs	CYYR1
0	1.10676405318786	533	23	0	VECs	PTPRB
0	1.01120308861017	0.54	0.04	0	VECs	F11R
3.03779474305576e-305	1.37239275089243	0.78	0.25	4.42637072010655e-301	VECs	RALB
1.87724758491835e-290	2.38962953705398	542	0.07	2.73533745598453e-286	VECs	AQP1
3.50991951719187e-287	1.65606687480321	791	282	5.11430372850028e-283	VECs	ID3
1.84847396708719e-273	1.33866961162871	1	989	2.69341141744275e-269	VECs	TMSB10
1.09372480224673e-272	1.07570094484953	0.66	137	1.59366640935371e-268	VECs	CAVIN2
4.4736815116619e-267	1.68459079761062	709	209	6.51860133064255e-263	VECs	SLC9A3R2
3.82537201373874e-266	1.27336992139134	617	129	5.57394956121872e-262	VECs	CDH13
2.76689384801783e-259	1.22575681926426	0.71	201	4.03164102594678e-255	VECs	CD82
7.23167624922905e-258	1.3017305617347	948	589	1.05372754627517e-253	VECs	CAVIN1
8.06312921484682e-254	1.53276083912482	0.73	0.23	1.17487855789533e-249	VECs	TCIM
2.45131353583454e-248	1.17208487805634	0.58	108	3.57180895306451e-244	VECs	TCF15
1.37788667131771e-247	1.76199840414234	921	489	2.00771866877704e-243	VECs	TFPI2
8.3955788456057e-240	1.11866907935293	1	978	1.22331979359321e-235	VECs	CALM1
1.41679528862479e-238	1.16926927538584	615	131	2.06441241505519e-234	VECs	TINAGL1
5.31815782807475e-235	1.27895444294092	982	814	7.74908777128773e-231	VECs	GNG11
1.55556794753791e-233	1.27284460921471	991	771	2.26661805635749e-229	VECs	SPTBN1
3.71850537725856e-224	1.09832706569759	885	492	5.41823418520344e-220	VECs	EHD2
5.69015076235595e-218	1.7004392629402	799	346	8.29111867582886e-214	VECs	SLC2A3
1.12366592558937e-211	1.3277235055908	641	207	1.63729362017628e-207	VECs	UACA
5.08918134211303e-207	1.12848273457842	702	271	7.4154461335929e-203	VECs	S100A16
4.40239807253279e-197	1.09579230810615	693	253	6.41473423148753e-193	VECs	ETS1
6.33911853076638e-197	1.03411435544068	636	207	9.2367296111797e-193	VECs	CD34
1.00172700582876e-193	1.4072883736941	832	437	1.45961642019309e-189	VECs	ADIRF
3.85752327044071e-191	1.03735285168131	962	538	5.62079715735916e-187	VECs	IGF2
4.22882088474143e-186	1.19485277969709	657	242	6.16181491115673e-182	VECs	PLK2
3.74680083039262e-179	1.10815382605437	846	0.44	5.45946348996509e-175	VECs	NRP1
7.01595966614229e-165	1.27294785899856	658	267	1.02229548295359e-160	VECs	SYNE2
1.15940473284907e-163	1.00379536849753	788	0.47	1.68936863623438e-159	VECs	CD46
7.30305647086525e-162	1.14508188846264	547	0.16	1.06412835836978e-157	VECs	S100B
1.01937774866974e-134	1.11490945386593	815	533	1.48533531758668e-130	VECs	SLC38A2
7.60070920277258e-130	1.05716957093916	508	164	1.10749933793599e-125	VECs	APOLD1
1.43918254495244e-117	1.62702981149364	0.63	267	2.09703288625019e-113	VECs	CXCL3
1.34516215560917e-116	1.01721563482721	781	486	1.96003577693813e-112	VECs	KLF4
2.43254141419252e-109	1.09083770111746	0.97	859	3.54445609461993e-105	VECs	HSPA1A
0	4.92669277942536	704	6	0	LECs	CCL21
0	4.3599416461367	951	4	0	LECs	MMRN1
0	1.78176174735769	815	4	0	LECs	PKHD1L1
0	1.41336635923228	617	1	0	LECs	RELN
0	1.35704065596378	691	13	0	LECs	GPM6A
0	1.33399814420871	753	7	0	LECs	FLT4
1.55411827635458e-265	1.59178562303818	753	24	2.26450574047625e-261	LECs	PARD6G
1.07183152604804e-238	1.92696362517721	0.84	37	1.5617657166046e-234	LECs	TNFAIP8L3
2.40334920445878e-202	3.22416766097753	938	64	3.50192012581688e-198	LECs	S100A1
1.83611496137206e-187	1.99149008307072	802	46	2.67540311021522e-183	LECs	NR2F1
3.32666976792607e-146	3.15071804493717	765	56	4.84729051884508e-142	LECs	LYVE1
1.86044715998319e-134	1.0444981466093	0.58	32	2.71085755681151e-130	LECs	PROX1
2.7446578097038e-125	3.36490464696922	988	0.14	3.99924089451941e-121	LECs	PTN
2.15336587592801e-94	1.60856835138823	938	141	3.1376694178147e-90	LECs	ECSCR
6.15008293872838e-93	1.48889913104575	765	88	8.96128585002112e-89	LECs	STAB1
1.66265207095404e-89	1.03940709549476	617	58	2.42265033258712e-85	LECs	UNC5B
9.999246772975e-73	1.63116504590353	864	0.17	1.45699024729019e-68	LECs	CDC42EP5
1.1682433437333e-61	2.58426506738707	926	263	1.70224737615379e-57	LECs	CAVIN2
6.71079863878241e-59	1.02605253909946	741	128	9.77830469656986e-55	LECs	HSPB8
1.33906529060601e-58	1.49304690658855	827	188	1.95115203494202e-54	LECs	SMAD1
1.08008179936988e-54	1.55701508609851	728	153	1.57378718986185e-50	LECs	PKDCC
2.54370960761311e-53	2.34835339718558	914	264	3.70643926925306e-49	LECs	AKAP12
7.26646391596363e-53	1.24974224871001	0.79	173	1.05879645719506e-48	LECs	LGALS9
5.98825656148601e-51	1.26325468834501	815	194	8.72548863574127e-47	LECs	PDLIM4
7.91024887214168e-51	1.57257651309322	0.84	214	1.15260236315976e-46	LECs	LMO2
3.89290320154426e-50	1.26813950998653	679	126	5.67234925497014e-46	LECs	HYAL2
9.62970331709919e-49	1.29974218704815	852	198	1.40314407033452e-44	LECs	SOX18
2.29705807530354e-47	1.75651149033341	1	439	3.34704332152479e-43	LECs	TCN2
1.80439001616186e-45	1.44002485108327	864	272	2.62917669254944e-41	LECs	ARL4A
5.81685544814618e-45	1.31376021984849	963	263	8.47574007349381e-41	LECs	EGFL7
1.2486842239005e-44	1.47698122592911	642	0.13	1.81945778264542e-40	LECs	PRSS23
5.60565731941043e-42	1.30026725071787	926	278	8.16800328011294e-38	LECs	S1PR1
7.14456385566127e-41	1.481241971241	877	244	1.0410343994084e-36	LECs	CLDN5
9.35511403212243e-41	1.73472868141922	0.84	242	1.36313366562056e-36	LECs	MT2A
4.60386635603658e-40	1.13445805241587	716	178	6.7082936673809e-36	LECs	COL18A1
9.03447549016003e-39	1.26638158921972	827	243	1.31641342367122e-34	LECs	IGFBP4
3.08563199053541e-37	1.03648378160511	617	141	4.49607437340915e-33	LECs	SHISA4
1.95032254409025e-35	1.46350873529708	901	391	2.8418149789939e-31	LECs	GYPC
1.5237427986674e-33	1.88075109678757	1	885	2.22024563193826e-29	LECs	S100A10
2.13005942919316e-32	1.27064331163453	679	192	3.10370959427735e-28	LECs	GJA1
4.19658170250532e-32	1.45527481189187	951	525	6.11483919872051e-28	LECs	CD9
1.90921491957614e-31	1.16520677477737	864	337	2.78191705931439e-27	LECs	PLEC
3.82060355370463e-29	1.41022716245197	975	534	5.56700143810301e-25	LECs	ADIRF
5.45498367764365e-29	1.4665723602215	951	602	7.94845671669457e-25	LECs	TUBA1A
4.42012973790027e-28	1.34707456525695	938	679	6.44057104109448e-24	LECs	GPX1
2.8979698284583e-27	1.31919125789042	753	277	4.22263183704658e-23	LECs	CST6
5.37456112139321e-26	1.034305685347	802	329	7.83127300998204e-22	LECs	GALNT1
1.16514637825792e-23	1.3226971955564	802	347	1.69773478775962e-19	LECs	GAS6
2.15632376902618e-23	1.05237889922934	741	308	3.14197936384804e-19	LECs	TIMP3
1.47195859210876e-19	1.24129239471096	963	765	2.14479086456167e-15	LECs	KLF6
0	4.40419713075228	0.96	93	0	SMMCs	ACTA2
0	2.90820967035167	934	306	0	SMMCs	TPM2
0	2.89200872952503	816	21	0	SMMCs	RGS5
0	2.87365845397838	923	89	0	SMMCs	PPP1R14A
0	2.66465498724255	922	215	0	SMMCs	MYL9
0	2.58815496647864	973	294	0	SMMCs	MFGE8
0	2.35931875352981	838	13	0	SMMCs	COX4I2
0	2.17065080619178	734	67	0	SMMCs	HIGD1B
0	2.02646352265682	849	172	0	SMMCs	PGM5
0	1.98421629095951	766	0.02	0	SMMCs	TAGLN
0	1.92942633760156	889	0.22	0	SMMCs	VCL
0	1.77522248734932	573	15	0	SMMCs	KCNJ8
0	1.76467157221614	723	12	0	SMMCs	FAM162B
0	1.68994988976666	0.69	51	0	SMMCs	GJA4
0	1.67446025507905	714	75	0	SMMCs	REM1
0	1.58897651288169	0.67	25	0	SMMCs	PLN
0	1.57113474725037	781	111	0	SMMCs	GUCY1B1
0	1.37923452154273	0.73	44	0	SMMCs	EDNRA
2.63472160783489e-302	2.47446379057228	739	109	3.83905285477622e-298	SMMCs	APOE
3.00514292923703e-294	1.55693809139012	553	45	4.37879376219128e-290	SMMCs	MYLK
4.53618870467443e-292	1.5749208200899	746	107	6.60968056158111e-288	SMMCs	THBS4
3.3675168323171e-286	1.35395644994317	593	0.06	4.90680877636924e-282	SMMCs	NOTCH3
1.82575770176091e-284	1.83704122690865	808	172	2.66031154723582e-280	SMMCs	NR2F2
1.81583801177133e-272	2.35643151261344	984	578	2.64585756695201e-268	SMMCs	CALD1
2.60317918570097e-254	1.20710075981145	677	112	3.79309239148488e-250	SMMCs	PKIG
2.00968672540099e-251	2.23447587510681	854	278	2.92831452758178e-247	SMMCs	FLNA
7.48189939620818e-249	1.76071548891264	571	0.07	1.09018756102149e-244	SMMCs	ADAMTS4
1.32484338119237e-246	1.60885233197126	777	181	1.93042929073541e-242	SMMCs	GUCY1A1
4.07631524238784e-242	1.17935136161478	575	0.07	5.93959893968332e-238	SMMCs	BMP5
5.86543010764771e-242	1.70960641731688	1	974	8.54651820985347e-238	SMMCs	ACTB
3.13255255263582e-217	1.67922928606392	1	983	4.56444232444565e-213	SMMCs	MYL6
8.75296824812817e-212	1.43223516469581	686	157	1.27539500343476e-207	SMMCs	B3GNT2
5.09325363971938e-195	1.11898346418708	593	107	7.42137987843511e-191	SMMCs	SMTN
1.07396935504945e-191	2.03279284811225	0.88	0.48	1.56488074724255e-187	SMMCs	CSRP1
9.99402578541137e-186	1.47176110672315	987	819	1.45622949719229e-181	SMMCs	ITGB1
2.43293128481288e-182	1.20450595569373	739	217	3.54502417510084e-178	SMMCs	FXYD6
1.32951697560449e-177	1.4869855226185	1	752	1.9372391851533e-173	SMMCs	IGFBP7
9.13366967032153e-177	1.69410761218146	832	345	1.33086700766255e-172	SMMCs	FILIP1L
1.00984199563533e-176	1.61671206835003	1	903	1.47144077184024e-172	SMMCs	HSPB1
3.19800888213097e-161	1.20929711650434	695	179	4.65981874215304e-157	SMMCs	ASPN
6.75584554930872e-161	1.16803396296738	631	159	9.84394254989774e-157	SMMCs	MYO1B
7.1064007306215e-157	1.43460800752316	814	396	1.03547365045886e-152	SMMCs	PPP1R12A
6.06971102011366e-153	2.0392254217848	892	492	8.84417592740762e-149	SMMCs	C15H11orf96
8.52367559763173e-150	1.27918371478984	971	859	1.24198477133092e-145	SMMCs	SEPTIN7
1.38654392597967e-146	1.11055001787171	681	225	2.02033315454497e-142	SMMCs	ARHGAP10
1.91027192815838e-142	1.22254916159763	834	412	2.78345722651958e-138	SMMCs	FERMT2
3.99591312588128e-134	1.13716821379811	0.88	585	5.82244501572162e-130	SMMCs	COX8A
2.60673600417773e-133	1.93181113441523	852	544	3.79827503168737e-129	SMMCs	TPM1
1.04100279664964e-127	1.25606377314947	821	429	1.51684517499819e-123	SMMCs	MYH9
2.6269117605699e-127	1.25255000387154	803	355	3.82767312632639e-123	SMMCs	MAP1B
7.8670303657659e-115	1.00235430686247	659	251	1.14630499459575e-110	SMMCs	EPS8
2.17944722509089e-106	2.24180215380556	595	241	3.17567255167994e-102	SMMCs	DSTN
2.08705889399462e-104	1.03447227652981	785	442	3.04105351443956e-100	SMMCs	ZYX
1.84299724062646e-98	1.14943614394779	639	252	2.68543127931682e-94	SMMCs	ARHGDIB
6.6975549159363e-96	1.17174414412637	631	255	9.75900726801078e-92	SMMCs	ACTN1
7.0426102913103e-96	1.6886049106141	852	547	1.02617874554682e-91	SMMCs	CCN1
6.68977037209704e-88	1.02513326073327	0.63	271	9.74766440918259e-84	SMMCs	TIMP3
2.23780592772585e-69	2.01154898873793	595	296	3.26070701728933e-65	SMMCs	CCN2
3.48390037744014e-47	1.01623191767744	989	952	5.07639123996803e-43	SMMCs	JUN
1.33367482686972e-09	1.00718822062096	558	524	1.94329759023187e-05	SMMCs	CITED2
0	5.31672872447531	784	21	0	Monocytes / MΦ	C1QA
0	4.71442587611838	715	14	0	Monocytes / MΦ	BRB
0	4.65596751976422	767	13	0	Monocytes / MΦ	C1QC
0	4.44126088669472	898	36	0	Monocytes / MΦ	ENSBTAG00000048980
0	4.43130940943798	767	9	0	Monocytes / MΦ	C1QB
0	3.93850078135132	923	112	0	Monocytes / MΦ	CFD
0	3.62487861758788	898	167	0	Monocytes / MΦ	BLA-DQB
0	3.56569445267186	901	8	0	Monocytes / MΦ	F13A1
0	3.49987834728986	598	32	0	Monocytes / MΦ	ENSBTAG00000010155
0	3.25601232327381	908	18	0	Monocytes / MΦ	RNASE6
0	3.12613316402731	861	125	0	Monocytes / MΦ	ENSBTAG00000037605
0	2.84766542581393	943	42	0	Monocytes / MΦ	FCER1G
0	2.74544551685005	826	47	0	Monocytes / MΦ	RGS1
0	2.70754203568031	868	3	0	Monocytes / MΦ	CSF1R
0	2.69627532488261	948	21	0	Monocytes / MΦ	TYROBP
0	2.66983455854828	886	7	0	Monocytes / MΦ	AIF1
0	2.60286238398675	747	3	0	Monocytes / MΦ	FOLR2
0	2.42336309983043	0.98	156	0	Monocytes / MΦ	SRGN
0	2.38057723349152	739	35	0	Monocytes / MΦ	CD83
0	2.26985411416996	747	1	0	Monocytes / MΦ	ENSBTAG00000047621
0	2.2332646468054	759	8	0	Monocytes / MΦ	MRC1
0	2.21361087639025	667	2	0	Monocytes / MΦ	CD163
0	2.10588278929472	717	0.05	0	Monocytes / MΦ	RARRES1
0	2.03841261806484	983	112	0	Monocytes / MΦ	LAPTM5
0	1.90278023110154	955	99	0	Monocytes / MΦ	GMFG
0	1.85956008413301	806	6	0	Monocytes / MΦ	PKIB
0	1.82047001227057	663	52	0	Monocytes / MΦ	BOLA-DQB
0	1.78639431141318	886	64	0	Monocytes / MΦ	LCP1
0	1.75005270529999	834	94	0	Monocytes / MΦ	BOLA-DMB
0	1.62432888951945	747	1	0	Monocytes / MΦ	MSR1
0	1.61698647333596	677	9	0	Monocytes / MΦ	FCGR3A
0	1.60943443931399	727	55	0	Monocytes / MΦ	IFI30
0	1.55297344406912	784	17	0	Monocytes / MΦ	PYCARD
0	1.49765452005127	618	2	0	Monocytes / MΦ	CR2
0	1.47906767958625	667	1	0	Monocytes / MΦ	FCGR1A
0	1.47433139276088	784	11	0	Monocytes / MΦ	SPI1
0	1.43986392589431	727	13	0	Monocytes / MΦ	C5AR1
0	1.4217655469747	0.65	24	0	Monocytes / MΦ	GPR183
0	1.37492184626786	705	13	0	Monocytes / MΦ	CYBB
0	1.34870207283512	672	4	0	Monocytes / MΦ	BATF3
0	1.26912512499237	0.65	16	0	Monocytes / MΦ	GDA
0	1.25458920790812	685	1	0	Monocytes / MΦ	CLECL1
0	1.23970192734877	695	9	0	Monocytes / MΦ	CLEC12A
0	1.20223054117288	628	4	0	Monocytes / MΦ	C3AR1
0	1.15438291659885	665	7	0	Monocytes / MΦ	SHTN1
0	1.1479851454007	0.62	4	0	Monocytes / MΦ	CFP
0	1.07556381602533	573	14	0	Monocytes / MΦ	SNX10
0	1.06958414287134	583	11	0	Monocytes / MΦ	ENSBTAG00000004043
0	1.02527901562135	605	9	0	Monocytes / MΦ	ALOX5AP
0	1.02415177098643	667	28	0	Monocytes / MΦ	ITGB2
0	1.02330351572624	608	11	0	Monocytes / MΦ	CD86
0	1.01226203239345	707	44	0	Monocytes / MΦ	CD53
1.18862196906929e-304	1.9217579719595	953	221	1.73194107113087e-300	Monocytes / MΦ	CYBA
8.33880954932327e-299	2.02029944955827	514	24	1.21504793943189e-294	Monocytes / MΦ	LYVE1
1.0992436838189e-286	1.66778246548954	613	53	1.60170797169251e-282	Monocytes / MΦ	PLTP
7.09132583237708e-285	2.88811262184777	943	273	1.03327708703567e-280	Monocytes / MΦ	CTSS
3.29129420687859e-280	1.16234687409638	727	87	4.79574478884279e-276	Monocytes / MΦ	IQGAP2
3.10829182161455e-278	1.2438620623647	702	0.07	4.52909201327457e-274	Monocytes / MΦ	CORO1A
1.4449887310291e-275	3.73079201263506	948	274	2.1054930799825e-271	Monocytes / MΦ	BOLA-DRA
2.60012909124057e-275	1.41976543208113	509	0.03	3.78864809884664e-271	Monocytes / MΦ	BOLA-DQA5
8.46470938248161e-262	1.44802629547862	784	123	1.2333928041214e-257	Monocytes / MΦ	BOLA-DMA
1.11711292095859e-256	1.27403694895422	772	117	1.62774523712876e-252	Monocytes / MΦ	LYN
2.84491716845476e-255	1.47363693233771	806	137	4.14532880615543e-251	Monocytes / MΦ	COTL1
1.7880575549515e-250	1.13867463282373	563	0.05	2.60537866331984e-246	Monocytes / MΦ	ACP5
3.9656888262344e-248	1.8060463688739	605	63	5.77840518870614e-244	Monocytes / MΦ	DUSP2
1.92577598323922e-243	3.42407519462623	0.95	329	2.80604818517787e-239	Monocytes / MΦ	ENSBTAG00000013919
2.61479022125307e-243	1.0819471861015	658	82	3.81001083138784e-239	Monocytes / MΦ	SIRPA
4.26887577819043e-238	3.56421338828543	953	361	6.22017889640127e-234	Monocytes / MΦ	CD74
7.83999939824435e-234	1.0242957983975	667	82	1.14236631231818e-229	Monocytes / MΦ	UCP2
1.23819050566966e-230	1.17107025296073	734	121	1.80416738581127e-226	Monocytes / MΦ	IL6R
3.56892864707133e-228	1.14758728860518	0.62	75	5.20028593164763e-224	Monocytes / MΦ	PLAUR
1.862262246605e-222	1.20126825290792	581	67	2.71350231952814e-218	Monocytes / MΦ	CD68
1.37460501616027e-221	1.21109578272617	871	197	2.00293696904713e-217	Monocytes / MΦ	JPT1
1.01283964860322e-218	1.03909618319192	695	103	1.47580865197976e-214	Monocytes / MΦ	ENSBTAG00000046324
8.16212854372718e-215	1.51827832973385	536	57	1.18930375010649e-210	Monocytes / MΦ	STAB1
7.25484029301077e-213	1.31554633088779	769	162	1.0571027790946e-208	Monocytes / MΦ	GRN
1.06695209934712e-212	3.22052271691375	628	92	1.55465590395869e-208	Monocytes / MΦ	GRO1
2.02933304457495e-209	1.83888048232872	931	346	2.95694117925016e-205	Monocytes / MΦ	CTSH
4.65471996824459e-209	1.60187216035178	777	0.17	6.78239246572919e-205	Monocytes / MΦ	TGFBI
9.28334734014608e-208	2.77476452559748	993	738	1.35267654093269e-203	Monocytes / MΦ	FTL
1.71266748373192e-190	2.03411426420494	663	131	2.49552779054578e-186	Monocytes / MΦ	PEPD
2.99843148725424e-190	1.37549334456951	583	89	4.36901452007816e-186	Monocytes / MΦ	CD14
1.70580857052375e-189	1.50828075768516	908	0.3	2.48553366811015e-185	Monocytes / MΦ	TSPO
2.41739662071867e-179	1.41128651249304	596	95	3.52238861604917e-175	Monocytes / MΦ	HMOX1
3.6662449009988e-176	1.92352523769398	886	363	5.34208544524535e-172	Monocytes / MΦ	CTSC
7.1521862293389e-171	2.22145274293503	1	995	1.04214505547697e-166	Monocytes / MΦ	FTH1
8.40805982230133e-168	1.38155548613304	707	166	1.22513839670753e-163	Monocytes / MΦ	PLIN2
8.61622725671995e-168	1.13266667981781	697	144	1.25547047357666e-163	Monocytes / MΦ	ENSBTAG00000034366
6.35351045306196e-164	1.31872381264161	531	83	9.25770008115659e-160	Monocytes / MΦ	ASRGL1
4.53440838007447e-162	1.47985679942871	829	287	6.60708645060651e-158	Monocytes / MΦ	CTSZ
1.77272213303802e-159	1.49369339357124	881	301	2.58303342004969e-155	Monocytes / MΦ	METRNL
2.40371838868668e-159	1.03361966956668	777	208	3.50245806415536e-155	Monocytes / MΦ	EFHD2
6.3917876446792e-154	1.00650976385956	737	195	9.31347377706206e-150	Monocytes / MΦ	CREG1
1.89661847244783e-149	1.1506394852701	824	272	2.76356277620373e-145	Monocytes / MΦ	ATP2B1
1.65383634565091e-148	1.0171213883979	692	168	2.40980493924794e-144	Monocytes / MΦ	SYNGR2
1.46119043685926e-147	1.38998756720898	945	0.54	2.12910058554763e-143	Monocytes / MΦ	PSAP
5.93575035342877e-138	1.08398373143035	526	95	8.64898183998107e-134	Monocytes / MΦ	TNFAIP3
8.41315239065354e-131	1.1917564281933	695	0.21	1.22588043484213e-126	Monocytes / MΦ	DUSP6
3.97423946156863e-117	2.04008226769954	896	512	5.79086431945164e-113	Monocytes / MΦ	NFKBIA
4.73787035705991e-116	1.36328406682314	633	0.19	6.903550897272e-112	Monocytes / MΦ	LGMN
5.45354457125936e-116	1.22293393433154	923	586	7.94635979478202e-112	Monocytes / MΦ	CSTB-ENSBTAG00000000524
3.51706174045267e-114	1.0147195931627	958	632	5.12471066201358e-110	Monocytes / MΦ	ARPC2
2.78459537565175e-110	1.40566325556204	985	835	4.05743392186216e-106	Monocytes / MΦ	SAT1
9.55680630160226e-110	1.2018601131522	742	285	1.39252224620647e-105	Monocytes / MΦ	BBLN
3.85024308925404e-109	1.04111893543628	692	199	5.61018920535206e-105	Monocytes / MΦ	CXCR4
2.97308303493851e-106	1.01560870359627	851	428	4.3320792902089e-102	Monocytes / MΦ	AMDHD2
1.92049025016587e-105	1.18713476081146	794	337	2.79834634351668e-101	Monocytes / MΦ	IER3
3.69183700775185e-94	1.2000176591084	0.98	892	5.37937570399521e-90	Monocytes / MΦ	ZFP36L1
2.7192014345239e-92	1.54986339216963	873	551	3.96214841024477e-88	Monocytes / MΦ	CTSB
3.60262921949299e-91	1.11461836376316	0.95	685	5.24939103572324e-87	Monocytes / MΦ	ANXA1
6.79487495500882e-35	1.64986839528851	533	305	9.90081229694336e-31	Monocytes / MΦ	IFI6
2.09612890770598e-28	1.19650507179625	568	343	3.05426943141838e-24	Monocytes / MΦ	CXCL3
0	5.4343216263387	1	0.02	0	Neutrophils	S100A12
0	5.27837883549713	941	11	0	Neutrophils	S100A9
0	4.66547733215324	902	8	0	Neutrophils	S100A8
0	3.43980304768532	784	9	0	Neutrophils	CD24
0	3.03241542489147	784	3	0	Neutrophils	TGM3
0	2.7989970788841	941	3	0	Neutrophils	SDS
0	2.74831158697837	843	0	0	Neutrophils	TCN1
0	2.53736572901174	961	6	0	Neutrophils	CSF3R
0	2.21411341869659	824	5	0	Neutrophils	ISG20
0	2.1704102555269	843	1	0	Neutrophils	CXCR1
0	1.94997372739567	863	4	0	Neutrophils	NFE2
3.61099614008971e-307	1.15416830162111	0.51	3	5.26158247572472e-303	Neutrophils	MEFV
5.4620069557711e-294	3.17654590183223	922	22	7.95869033525407e-290	Neutrophils	RUBCNL
4.7676667430992e-291	3.05850747991926	961	25	6.94696721136985e-287	Neutrophils	IL1B
2.62979255294735e-244	2.69862254919699	725	16	3.83187072889958e-240	Neutrophils	OSM
7.15668321378193e-205	2.24467733178264	804	26	1.04280031108016e-200	Neutrophils	2
5.21314693793027e-200	3.31006960982321	882	33	7.5960764032582e-196	Neutrophils	CXCL8
1.36570281046908e-179	3.06344819772946	0.98	51	1.9899655651345e-175	Neutrophils	SELL
1.2290364373671e-167	2.37682358384917	686	23	1.79082899288761e-163	Neutrophils	IFIT1
6.98352290458555e-145	2.46758854785632	745	35	1.01756912242716e-140	Neutrophils	IFIT3
2.33766484929712e-117	1.91753680519121	824	55	3.40621145191083e-113	Neutrophils	ENSBTAG00000004043
7.83173260480045e-105	2.00440721038821	863	69	1.14116175784547e-100	Neutrophils	C5AR1
1.05482684083474e-99	1.47578462784937	647	39	1.5369881897803e-95	Neutrophils	CCR1
3.00632643509123e-98	2.83833922131802	843	74	4.38051824857144e-94	Neutrophils	SAMSN1
1.41659744886989e-97	2.49983358249047	0.98	96	2.06412414274832e-93	Neutrophils	TYROBP
3.28916085764346e-92	1.09626316964633	0.51	25	4.79263628567229e-88	Neutrophils	SORL1
8.36757988216643e-87	3.3233046444575	941	115	1.21924006463047e-82	Neutrophils	PLAUR
1.14997690588032e-86	1.28058497914937	647	46	1.67563134955821e-82	Neutrophils	C10H15orf48
3.50467297851852e-86	1.13305265025954	569	35	5.10665899699933e-82	Neutrophils	MXD1
1.49854077877324e-85	1.47961098750617	647	47	2.18352376875049e-81	Neutrophils	LIMD2
1.01445278564784e-83	3.55371233433041	941	106	1.47815915396747e-79	Neutrophils	ENSBTAG00000048980
3.75055478539879e-83	3.31017442956844	902	103	5.46493337780457e-79	Neutrophils	DUSP2
1.50836506028393e-80	3.28709457239293	961	133	2.19783872933972e-76	Neutrophils	BASP1
7.65772597957972e-78	1.49290849709112	686	59	1.11580725248456e-73	Neutrophils	TMEM156
2.28960749583651e-75	1.22319614222992	549	37	3.33618708218337e-71	Neutrophils	DEDD2
4.8634575361919e-71	2.07587354203241	941	115	7.08654397598522e-67	Neutrophils	FCER1G
3.29805153573484e-69	1.16041567287679	549	0.04	4.80559089271923e-65	Neutrophils	PLEK
9.64934026863927e-69	3.82874351177103	1	185	1.40600537054343e-64	Neutrophils	ENSBTAG00000034366
7.34434590984593e-66	2.45569808752062	922	148	1.07014464252365e-61	Neutrophils	ENSBTAG00000046324
1.54803666587697e-61	4.94486181110208	1	223	2.25564422584933e-57	Neutrophils	SRGN
5.58582794343007e-60	2.66054539203369	961	189	8.13910989637195e-56	Neutrophils	COTL1
5.74039446126161e-59	1.92023312920775	765	107	8.36432876950429e-55	Neutrophils	UVRAG
2.68151301892941e-58	2.28443031486587	863	131	3.90723261988205e-54	Neutrophils	LCP1
5.06706722899016e-58	1.66324273772056	667	78	7.38322365936156e-54	Neutrophils	DAGLB
3.63942235359575e-57	1.40778993453239	608	63	5.30300231142437e-53	Neutrophils	SELPLG
8.20937411834335e-57	1.21479401549699	0.51	42	1.19618790278381e-52	Neutrophils	LTB
4.83331585577676e-56	1.79011494184889	824	0.12	7.04262453345232e-52	Neutrophils	CORO1A
4.84236224786014e-51	1.68201786280347	569	62	7.05580603135702e-47	Neutrophils	LMNB1
4.53423241483093e-50	1.03319639139007	529	52	6.60683005165015e-46	Neutrophils	FYB1
1.75906789257779e-49	1.34614328447887	549	58	2.5631378262751e-45	Neutrophils	ALOX5AP
5.00031669285375e-48	2.05469925815546	765	129	7.28596145315719e-44	Neutrophils	UCP2
1.92919425912899e-42	1.30457975629835	725	0.13	2.81102895497686e-38	Neutrophils	MYD88
8.45932708806648e-42	1.31133873372422	941	177	1.23260855000217e-37	Neutrophils	CFD
3.34704386634636e-41	2.1992091545258	843	196	4.87697761765328e-37	Neutrophils	SOD2
2.61224917998673e-38	1.6119701785562	725	151	3.80630828015867e-34	Neutrophils	CDKN2D
4.07208174839031e-38	1.82006192594591	588	86	5.93343031557953e-34	Neutrophils	PLAC8B
7.87234479726236e-38	1.07309858393584	569	76	1.1470793604091e-33	Neutrophils	SPI1
3.56930953140216e-36	1.72641117202342	745	165	5.20084091820609e-32	Neutrophils	ADGRE5
5.12368554757935e-36	1.31610713477622	0.51	67	7.46572221137787e-32	Neutrophils	CLEC12A
5.21091041239515e-36	1.47353068576485	765	0.17	7.59281756190098e-32	Neutrophils	LYN
1.38635282400683e-35	1.84556789182197	745	177	2.02005469986035e-31	Neutrophils	RIDA
5.47248537717933e-35	1.43721201766665	667	129	7.973958443088e-31	Neutrophils	TRIB1
9.54592226930266e-35	1.3238039994662	706	154	1.39093633386009e-30	Neutrophils	LY96
1.32302425524543e-34	3.06480882376464	902	349	1.92777864231811e-30	Neutrophils	TSPO
6.73613236846459e-33	2.01479068101343	882	292	9.81521847408975e-29	Neutrophils	ENSBTAG00000019018
1.38818039462823e-30	2.79812255077212	1	961	2.02271765301279e-26	Neutrophils	H3-3B
1.61938021712166e-30	1.24556577994061	569	99	2.35959891436798e-26	Neutrophils	CD53
6.28871939169015e-27	1.40232789028942	725	171	9.16329302563171e-23	Neutrophils	GMFG
1.13454688921283e-26	1.45711728021474	686	194	1.65314827227202e-22	Neutrophils	TUT7
4.46677660259222e-26	1.98920038299316	922	453	6.50854018763712e-22	Neutrophils	TSC22D3
5.88660905614477e-26	1.27605904350733	608	144	8.57737805570854e-22	Neutrophils	LITAF
8.74065015156967e-26	1.24500023895301	588	132	1.27360013358522e-21	Neutrophils	CNN2
1.49771438347019e-25	1.39277848789335	824	302	2.18231962815442e-21	Neutrophils	VASP
1.99854947616115e-25	2.39343394303188	1	706	2.91208644171441e-21	Neutrophils	ANXA1
2.07944863919361e-25	1.69255060146985	0.98	658	3.02996461216901e-21	Neutrophils	OAZ1
4.79740536463367e-25	1.19973240974053	529	106	6.99029935680772e-21	Neutrophils	PDE4B
5.80251961352878e-25	2.20181605989321	1	823	8.45485132887279e-21	Neutrophils	BTG1
5.97366548812884e-25	1.70745127930637	686	187	8.70422798275253e-21	Neutrophils	MARCKSL1
1.25544400328444e-23	1.74087051315528	686	188	1.82930745718576e-19	Neutrophils	CD55
1.62733844480999e-23	1.20236056972676	569	136	2.37119484793263e-19	Neutrophils	MSRB1
8.29495935148052e-23	2.23279684100529	745	288	1.20865852710423e-18	Neutrophils	ARL14EP
1.03217312172877e-21	1.18989861881794	549	0.13	1.50397945567099e-17	Neutrophils	SIRPA
3.39553958802623e-21	1.81630340046898	667	235	4.94764073371302e-17	Neutrophils	FKBP11
7.32066261018146e-21	1.92447074725975	1	847	1.06669374892954e-16	Neutrophils	SAT1
4.07702501742185e-20	1.79665829134102	706	0.26	5.94063315288538e-16	Neutrophils	IFITM1
2.94656216129426e-19	1.38255942788536	706	254	4.29343572522187e-15	Neutrophils	BTG2
7.74618331530941e-18	1.36880251456358	1	991	1.12869637087373e-13	Neutrophils	HSP90AA1
1.75276589166733e-17	1.22828806196872	725	283	2.55395518074847e-13	Neutrophils	CYBA
2.09988383386728e-17	1.41844055665323	588	187	3.05974073432802e-13	Neutrophils	RABGEF1
5.94448449520148e-17	1.13231328560438	588	201	8.66170835795808e-13	Neutrophils	TARS1
3.54025255037431e-15	1.00116166532922	647	253	5.1585019911504e-11	Neutrophils	RAB8B
5.7248178174807e-15	1.17809540763198	667	0.28	8.34163204185113e-11	Neutrophils	STK17A
8.88207705811413e-15	1.40358732770488	1	0.78	1.29420744813781e-10	Neutrophils	MARCKS
2.43641551064143e-14	1.11641674480946	647	284	3.55010104055563e-10	Neutrophils	TKT
3.1757595349555e-14	1.00139503811487	863	408	4.62739921838366e-10	Neutrophils	JSP.1
3.38207682547432e-14	1.18770404452422	1	929	4.92802414239863e-10	Neutrophils	B2M
2.83505541016637e-13	1.05040679030544	549	216	4.13095923815342e-09	Neutrophils	RHOG
3.00427548767933e-13	1.16872536791512	706	403	4.37752981309756e-09	Neutrophils	H2AJ
3.94232159125439e-13	1.34000998386307	1	693	5.74435679061677e-09	Neutrophils	DUSP1
9.99403644401945e-13	1.18877878482761	647	302	1.45623105025807e-08	Neutrophils	EHD1
1.15704773673225e-12	1.0503640714272	1	917	1.68593425719256e-08	Neutrophils	ENSBTAG00000048782
1.203736665091e-12	1.20064426533616	961	737	1.7539646947041e-08	Neutrophils	MCL1
2.05721561889249e-12	1.03901234905593	1	0.9	2.99756887828825e-08	Neutrophils	CALM2
2.87366124081901e-12	1.46717767323734	725	445	4.18721179399738e-08	Neutrophils	CYSTM1
4.96388487967839e-12	1.42105993321028	706	447	7.23287665817938e-08	Neutrophils	HMGB2
1.32546874478326e-11	1.26059338460078	588	278	1.93134050802369e-07	Neutrophils	SARS1
1.46908284952506e-11	1.03413936292944	863	656	2.14060062004296e-07	Neutrophils	GNB2
3.08652487192289e-11	1.1564246048631	804	558	4.49737539087884e-07	Neutrophils	TALDO1
2.37019447304509e-10	1.11863231324838	804	575	3.453610366674e-06	Neutrophils	PNRC1
6.98577051688462e-10	1.05894920886448	1	873	1.01789662201526e-05	Neutrophils	TXNIP
7.78072326245168e-10	1.14410446610622	1	0.93	1.13372918657183e-05	Neutrophils	GAPDH
8.45751702322566e-09	1.60607151359501	824	544	0.000123234480545421	Neutrophils	NFKBIA
1.53879987506813e-08	1.21137510669876	686	483	0.000224218529796177	Neutrophils	SELENOK
5.91861380540715e-08	1.08330023186356	608	423	0.000862401217585875	Neutrophils	SRI
7.26491804027564e-08	1.06344907163698	627	392	0.00105857120764856	Neutrophils	CCPG1
2.94682045709692e-07	1.05029782447352	549	352	0.00429381208803593	Neutrophils	PRDX5
9.87887193848737e-07	1.02236703138404	765	668	0.01439450430157	Neutrophils	GABARAPL2
0	4.05757470198838	1	36	0	B/T/NK cells	CD52
0	2.98665719740154	952	28	0	B/T/NK cells	UBD
0	2.76628176500228	899	8	0	B/T/NK cells	ENSBTAG00000027204
0	2.58152158180901	633	4	0	B/T/NK cells	ENSBTAG00000009943
0	2.47818712132181	0.59	4	0	B/T/NK cells	CTSW
0	2.17763039414856	729	5	0	B/T/NK cells	ENSBTAG00000034609
0	2.12719259810821	904	46	0	B/T/NK cells	HOPX
0	2.10302368590684	745	4	0	B/T/NK cells	CD3E
0	2.09635958256763	633	2	0	B/T/NK cells	ENSBTAG00000000144
0	1.91125503915541	926	58	0	B/T/NK cells	RAC2
0	1.84291031485149	0.91	68	0	B/T/NK cells	PTPRC
0	1.69317446814805	819	9	0	B/T/NK cells	ENSBTAG00000037510
0	1.60816666231188	745	7	0	B/T/NK cells	CD69
0	1.56800635171499	755	2	0	B/T/NK cells	GIMAP7-ENSBTAG00000008550
0	1.55470213354579	0.58	2	0	B/T/NK cells	IL2RB
0	1.55354824197227	713	4	0	B/T/NK cells	HCST
0	1.523762899102	617	9	0	B/T/NK cells	ENSBTAG00000000432
0	1.40453384077152	676	0.01	0	B/T/NK cells	TNFSF14
0	1.31952959883885	537	1	0	B/T/NK cells	CD7
0	1.26059144844089	0.59	19	0	B/T/NK cells	ENSBTAG00000051845
0	1.18242695389775	638	3	0	B/T/NK cells	GIMAP7-ENSBTAG00000009850
0	1.15176640119596	628	2	0	B/T/NK cells	GIMAP4
0	1.05934546975521	596	2	0	B/T/NK cells	GIMAP7-ENSBTAG00000030940
5.8553778703573e-263	1.80019472371057	931	92	8.53187109489762e-259	B/T/NK cells	CORO1A
2.25379608513572e-248	1.19676429693605	739	54	3.28400627565125e-244	B/T/NK cells	CD48
1.64782391829785e-245	1.28159785440233	734	54	2.4010442313518e-241	B/T/NK cells	IL2RG
1.26826218691069e-226	1.35440771887623	707	55	1.84798483254757e-222	B/T/NK cells	SAMSN1
1.15306171012918e-216	1.75832942213035	915	105	1.68012621782922e-212	B/T/NK cells	LCP1
3.4493450165362e-209	1.12854336570105	729	66	5.0260406235949e-205	B/T/NK cells	CD37
1.18852624689446e-198	1.06649464516082	633	0.05	1.73180159434992e-194	B/T/NK cells	EVI2A
1.82080387002887e-179	1.60850960811409	793	88	2.65309331901907e-175	B/T/NK cells	RGS1
2.47173566166839e-178	1.71716321306949	963	157	3.60156603261701e-174	B/T/NK cells	LAPTM5
2.86262959741877e-177	1.04988501972506	723	77	4.17113758639889e-173	B/T/NK cells	CD53
1.61206177159528e-168	1.27416677814429	723	85	2.34893520739148e-164	B/T/NK cells	IFI47
3.74984361193241e-167	1.42609685389237	936	143	5.46389712694672e-163	B/T/NK cells	GMFG
2.33758616820347e-159	1.04164037864983	585	56	3.40609680568928e-155	B/T/NK cells	PHGDH
1.59091036817244e-155	1.74018864288148	984	198	2.31811549746406e-151	B/T/NK cells	SRGN
8.43515872984442e-149	1.10040084305743	819	127	1.22908697852563e-144	B/T/NK cells	ENSBTAG00000046324
1.26940615140074e-145	1.09103969288377	638	79	1.84965170320602e-141	B/T/NK cells	FLT3LG
7.49873667918239e-141	2.18619802895105	915	215	1.09264092152367e-136	B/T/NK cells	CXCR4
1.51275214852305e-140	1.25416015707416	739	109	2.20423115561293e-136	B/T/NK cells	UCP2
2.00453187111595e-124	1.66387032700084	968	0.27	2.92080338940305e-120	B/T/NK cells	ARHGDIB
1.3483369304508e-111	1.0624052338072	771	157	1.96466174135986e-107	B/T/NK cells	PSMB9
1.9088900574562e-104	2.24875355314729	973	0.36	2.78144370271943e-100	B/T/NK cells	S100A4
1.70805094085469e-101	1.31983598580545	1	999	2.48880102591937e-97	B/T/NK cells	RPL13A
4.09237228419353e-95	1.18675537912711	1	1	5.96299565529839e-91	B/T/NK cells	RPLP1
4.1362732121378e-95	1.25324880643191	1	1	6.02696369740598e-91	B/T/NK cells	TPT1
6.14352145976621e-93	2.277864130573	995	575	8.95172511902535e-89	B/T/NK cells	CRIP1
7.24250787728486e-92	1.1091107839601	1	999	1.05530582279918e-87	B/T/NK cells	RPS29-ENSBTAG00000052337
5.51466254590397e-90	1.10818213035569	1	999	8.03541479563667e-86	B/T/NK cells	RPS11
4.94954119549805e-87	1.17380328168895	1	1	7.21197647596021e-83	B/T/NK cells	RPS24
1.22668874676415e-86	1.15346725152294	1	997	1.78740817291004e-82	B/T/NK cells	RPL37
1.02163622830104e-85	1.03028653313705	1	1	1.48862614825744e-81	B/T/NK cells	NPAS2
1.61635012255166e-83	1.17327149213679	1	999	2.35518376357002e-79	B/T/NK cells	RPS2
1.1565240138339e-81	1.03526675152831	1	999	1.68517114055738e-77	B/T/NK cells	RPS27
5.35245098104036e-81	1.04354872546443	1	999	7.79905632447391e-77	B/T/NK cells	RPL37A
1.83171580554045e-78	1.15131499784298	835	267	2.66899310025299e-74	B/T/NK cells	CD44
1.94657542496974e-78	1.30550273443761	979	648	2.83635505172341e-74	B/T/NK cells	ARPC2
1.7717813161444e-74	1.04250984991123	1	997	2.58166255575401e-70	B/T/NK cells	RPL35A
1.49558215118992e-73	1.01226875289015	1	998	2.17921275249883e-69	B/T/NK cells	RPS12
4.57483460823225e-73	1.05003868022409	803	261	6.66599150765522e-69	B/T/NK cells	STK17A
2.24536541250855e-70	1.37987073522835	1	0.96	3.27172194256621e-66	B/T/NK cells	S100A11
1.70735962410744e-64	1.01222926653629	1	957	2.48779370828695e-60	B/T/NK cells	ZC3H10
2.17248521984506e-64	1.42291524373761	989	873	3.16552821383623e-60	B/T/NK cells	SH3BGRL3
7.90241860742107e-64	1.5045374159974	963	757	1.15146141528732e-59	B/T/NK cells	ZFP36L2
8.00353469531012e-64	1.09924209019578	888	347	1.16619504045364e-59	B/T/NK cells	ETS1
3.33818920270899e-57	1.25165659269859	878	382	4.86407548726726e-53	B/T/NK cells	ID2
2.17682960550508e-56	1.07517618836734	995	892	3.17185841818146e-52	B/T/NK cells	PFN1
4.34620380415389e-44	1.04605094239739	1	915	6.33285356303263e-40	B/T/NK cells	ENSBTAG00000048782
1.73723149080255e-43	1.09821038444327	1	927	2.53132000524839e-39	B/T/NK cells	B2M
0	5.19376635720162	0.75	2	0	Glial cells	MPZ
0	3.49086596318074	0.75	1	0	Glial cells	PLP1
0	3.27686942077116	917	4	0	Glial cells	SFRP5
0	2.1422997900346	583	0	0	Glial cells	CLDN19
0	1.66296501272243	0.5	0	0	Glial cells	PLLP
0	1.32192809488736	667	0	0	Glial cells	SOX10
0	1.11514809798406	0.5	0	0	Glial cells	UGT8
0	1.05823552524613	0.5	0	0	Glial cells	GJC3
1.76804207368839e-262	2.72255489959299	917	6	2.57621410557136e-258	Glial cells	EGFL8
1.29053853635007e-261	1.16828015456377	0.5	1	1.88044370131569e-257	Glial cells	ADAM23
3.24838742172313e-206	2.15877684792681	833	7	4.73322531219278e-202	Glial cells	POU3F1
3.37738231471467e-205	1.53808004985691	667	4	4.92118377077075e-201	Glial cells	ERBB3
2.0198852798885e-120	2.0753351504962	667	8	2.94317484132553e-116	Glial cells	BCAS1
2.07847820446374e-60	1.14544706370721	583	13	3.02855059172412e-56	Glial cells	LGI4
1.31201493000125e-58	1.24401698508788	667	18	1.91173695450483e-54	Glial cells	GAS2L3
6.20578163332538e-55	1.55177319443919	583	15	9.04244441791841e-51	Glial cells	SNCA
2.40063347433299e-52	4.07726646944713	667	21	3.4979630354506e-48	Glial cells	MBP
2.18419240819464e-36	1.03376865777056	0.5	17	3.18258675798041e-32	Glial cells	PLEKHA4
2.60496515740163e-34	1.284883889743	583	25	3.79569473084992e-30	Glial cells	MPP6
8.0031951446636e-30	1.45682009006402	583	29	1.16614556452893e-25	Glial cells	PLEKHB1
1.92495770952197e-25	1.30958983782753	583	35	2.80485587854446e-21	Glial cells	FGF1
1.37311857619097e-23	1.03576064295535	583	36	2.00077107736786e-19	Glial cells	ITGB4
1.36659437818172e-22	1.86916718214643	0.75	66	1.99126466844859e-18	Glial cells	MAL
1.23798575525443e-20	1.63097097994784	667	56	1.80386904398122e-16	Glial cells	SFRP1
4.9072341212833e-20	3.28145773235614	0.75	78	7.1503308381219e-16	Glial cells	S100A1
8.59112300512355e-18	2.75215776377706	1	187	1.25181253307655e-13	Glial cells	CNP
1.42328775278542e-15	1.49065723307627	0.75	98	2.07387258458363e-11	Glial cells	CTNNAL1
3.88235746246886e-14	2.97089756712426	917	193	5.65698305856338e-10	Glial cells	CRYAB
7.18319651404069e-13	1.11569288811234	667	92	1.04666356406087e-08	Glial cells	STON1
1.20815302205132e-12	1.66071990637	833	181	1.76039976843098e-08	Glial cells	TSC22D4
2.92207886273168e-12	1.0348265574317	0.5	53	4.25776111088633e-08	Glial cells	DUSP15
3.10628813514155e-12	1.58877635383604	0.75	131	4.52617244171475e-08	Glial cells	LIMCH1
4.0902923703617e-12	1.48790860982356	0.5	56	5.95996501285404e-08	Glial cells	MLIP
7.47917451151695e-12	1.71426866170188	0.75	138	1.08979051807314e-07	Glial cells	NR4A2
3.98838467313679e-09	3.78749367055595	1	497	5.81147530722762e-05	Glial cells	PMP22
5.71175786550719e-09	1.04682227553378	667	143	8.32260238583053e-05	Glial cells	ARHGAP12
3.55585045552191e-08	1.03440419353101	583	102	0.000518122969874098	Glial cells	NTRK2
3.72945208806062e-08	1.38890645457795	0.5	78	0.000543418463751313	Glial cells	ANK3
8.43345839297503e-08	1.18392531143492	917	295	0.00122883922244039	Glial cells	PTGDS
1.91119136542933e-07	2.60231075019807	0.75	255	0.00278479693856708	Glial cells	CUEDC2
7.88550883744349e-07	1.08228791113797	583	141	0.0114899749270389	Glial cells	GPM6B
1.33682347576562e-06	1.70562191250703	917	531	0.0194788548653808	Glial cells	CD9
7.62031056082624e-06	1.17111045347359	667	215	0.111035545181799	Glial cells	GAB1
1.26796010971981e-05	1.00415335071402	1	775	0.184754467587274	Glial cells	DDX17
1.83698156752069e-05	1.21576544602506	667	207	0.26766658420344	Glial cells	MATN2
1.96425523105292e-05	1.1369769686856	0.75	261	0.286211629716721	Glial cells	S100B
2.15213005395321e-05	1.12466418479655	1	0.76	0.313586870161522	Glial cells	PEBP1
4.2806722481761e-05	1.06032342024543	833	397	0.62373675328174	Glial cells	CDKN1B
4.55343984990753e-05	1.36530424406664	667	258	0.663481720530027	Glial cells	NDRG1
8.58267767468691e-05	1.45840986149986	833	422	1	Glial cells	PEA15
0.000261085786124558	1.18374504340695	667	339	1	Glial cells	CCSER2
0.000316854135074977	1.53902715432377	917	693	1	Glial cells	DYNLL1
0.000402576441154708	1.13742946533043	0.5	163	1	Glial cells	FHL3
0.000722175921975792	1.0109635798946	583	252	1	Glial cells	ENSBTAG00000051082
0.00119549599077685	1.08013529602889	0.5	187	1	Glial cells	COL18A1
0.00235879902457701	1.61372401395389	1	996	1	Glial cells	FTH1
0.00358034785066614	1.23177641850275	583	329	1	Glial cells	DDIT4
0.00525166790057394	1.10977579582523	667	472	1	Glial cells	TMEM258
0.00720664094816327	1.34285216041976	917	864	1	Glial cells	FOS
2.04704625965924e-194	1.33421770625323	783	12	2.98275110494948e-190	Tenocytes	ANGPTL5
2.80291231130785e-132	2.981330409535	913	27	4.08412352880667e-128	Tenocytes	KERA
4.33657951436107e-56	1.05787603267098	522	22	6.31883001037552e-52	Tenocytes	FBLN7
7.44163842421126e-53	2.2520822550254	1	99	1.08432113479182e-48	Tenocytes	COL12A1
4.95564391009043e-49	1.20498860772367	565	0.03	7.22086874139276e-45	Tenocytes	THBS2
4.36920301918264e-47	1.70669385589826	957	95	6.36636571925103e-43	Tenocytes	AEBP1
9.86212618578615e-42	3.15037649969188	1	0.13	1.4370104065309e-37	Tenocytes	FMOD
1.07088009612824e-38	1.87878983168446	913	107	1.56037938806846e-34	Tenocytes	ITGBL1
2.44836638781258e-29	1.92521756566626	696	0.08	3.56751466368171e-25	Tenocytes	CPE
1.54865476245134e-27	1.27951949427942	826	113	2.25654485436784e-23	Tenocytes	FAP
3.13422975301882e-26	2.04126266148002	0.87	144	4.56688617312373e-22	Tenocytes	MFAP4
2.45151491379215e-25	3.96044566532459	913	183	3.57210238088654e-21	Tenocytes	THBS4
3.80308680293453e-25	1.46991748617542	957	181	5.5414777805559e-21	Tenocytes	ENSBTAG00000026836
4.28527303098698e-25	2.73745117125529	957	174	6.24407133345113e-21	Tenocytes	SFRP4
3.42855525216305e-24	1.17936317976247	696	92	4.99574785792678e-20	Tenocytes	2
1.24925274463617e-23	3.04622246190066	1	268	1.82028617420936e-19	Tenocytes	MYOC
1.29740431692208e-23	2.63742644526253	913	199	1.89044783018717e-19	Tenocytes	COL14A1
2.54595312932385e-23	1.71417571480554	739	113	3.70970830473779e-19	Tenocytes	FNDC1
9.996280665137e-23	1.20501346142177	826	0.15	1.45655805571711e-18	Tenocytes	ADAMTS2
6.02946595789859e-22	2.02971124211931	1	239	8.78553484725404e-18	Tenocytes	ASPN
4.37402536016288e-21	1.84493644919529	957	221	6.37339235229334e-17	Tenocytes	BGN
8.0816210847754e-21	1.07783373637021	739	117	1.17757300826262e-16	Tenocytes	SMOC2
2.07739414490496e-20	2.03170556399935	1	277	3.02697100854101e-16	Tenocytes	THY1
2.78340865181469e-20	2.30299667047781	913	246	4.05570474655919e-16	Tenocytes	PRELP
9.08381183530808e-20	1.45157465689138	652	104	1.32360222252274e-15	Tenocytes	LOX
9.32167266968259e-20	1.62811735991998	0.87	189	1.35826092469945e-15	Tenocytes	COL6A3
5.07950971682607e-19	1.37171326423864	783	146	7.40135360838726e-15	Tenocytes	SPP2
5.71763099681755e-19	2.04518437074542	783	162	8.33116012546285e-15	Tenocytes	MEST
5.81801148883571e-19	1.93809835980758	957	255	8.47742454038252e-15	Tenocytes	FBLN1
1.39312948586319e-18	4.20564578103133	1	425	2.02992897385126e-14	Tenocytes	COL1A1
1.69826238403321e-17	1.8391514382789	957	265	2.47453811977479e-13	Tenocytes	ANGPTL1
2.21655504298045e-17	3.96699183930558	1	539	3.22974235312682e-13	Tenocytes	COL1A2
1.60159006450763e-16	2.46524466586175	957	379	2.33367688299406e-12	Tenocytes	OGN
1.85383246605131e-16	1.44220291784495	826	0.19	2.70121928628336e-12	Tenocytes	PDGFRL
9.35074777149137e-16	1.3149457010924	1	288	1.36249745778401e-11	Tenocytes	COL6A2
1.25645670259815e-15	1.7721377265649	1	0.39	1.83078306135577e-11	Tenocytes	PCOLCE
1.3971764507578e-15	1.86533310812625	0.87	215	2.03582580639919e-11	Tenocytes	COL8A1
1.39816631546981e-15	1.34125490149959	0.87	226	2.03726813827106e-11	Tenocytes	MRC2
4.33606352320068e-15	2.10368309419031	957	0.33	6.31807815965571e-11	Tenocytes	SERPINF1
6.01927678063412e-15	1.01230376475485	652	128	8.77068819706198e-11	Tenocytes	SCIN
6.17573169508743e-15	1.35728453213006	1	295	8.9986586529119e-11	Tenocytes	TNXB
6.9844138674382e-15	1.29572161031862	826	228	1.01769894462442e-10	Tenocytes	LRP1
9.01929520034534e-15	2.02961588471463	913	314	1.31420150364232e-10	Tenocytes	CFH
2.17759149657244e-14	3.19759863830436	1	656	3.17296856965571e-10	Tenocytes	COL3A1
1.38955840720073e-13	1.51419609623564	957	406	2.02472555513219e-09	Tenocytes	TMEM47
1.50344001506076e-13	1.53933438856867	913	299	2.19066244594503e-09	Tenocytes	RBP4
1.80221493581772e-13	1.03266845954345	826	222	2.62600738298e-09	Tenocytes	TGFBI
1.94649322673965e-13	3.12624268336252	826	273	2.83623528068234e-09	Tenocytes	ELN
7.79935034510022e-13	1.93171458356324	913	434	1.13644333878455e-08	Tenocytes	COL5A1
8.48765038197471e-13	1.06012057327581	826	0.25	1.23673553715754e-08	Tenocytes	LTBP3
1.47169110466912e-12	1.37947550178501	957	345	2.14440110861338e-08	Tenocytes	MMP2
1.55427842885105e-12	1.33020140028118	783	231	2.26473909867887e-08	Tenocytes	COL5A2
9.53778980194877e-12	1.25434611132685	0.87	257	1.38975135204196e-07	Tenocytes	SPON2
1.16219269713046e-11	2.21121731282693	1	865	1.69343097898879e-07	Tenocytes	SPARC
1.4178929114839e-11	1.39088050837179	913	377	2.06601176132319e-07	Tenocytes	ECM2
1.7501803526744e-11	1.03889797476657	739	205	2.55018779188187e-07	Tenocytes	MATN2
8.39696893986282e-11	2.10515015846105	1	603	1.22352234422741e-06	Tenocytes	MGP
9.54102386813165e-11	1.61929675754665	783	284	1.39022258782546e-06	Tenocytes	COL6A1
1.43206325554444e-10	1.23557209888827	1	559	2.0866593696538e-06	Tenocytes	TIMP2
1.93867706592516e-10	1.82311408430881	1	533	2.82484635275955e-06	Tenocytes	DCN
5.68683667047369e-10	1.60209745388378	957	497	8.28628971254722e-06	Tenocytes	PLPP3
6.32625065402905e-10	1.49136189049486	1	608	9.21797982798573e-06	Tenocytes	CLU
1.43894288301432e-09	1.16436603365656	1	548	2.09668367484016e-05	Tenocytes	FSTL1
2.72334675692231e-09	1.06988017040739	0.87	304	3.9681885595115e-05	Tenocytes	NUPR1
6.63644964954306e-09	1.28596415643819	652	215	9.6699707843492e-05	Tenocytes	C1QTNF3
1.0474452127447e-08	1.01789130795542	913	353	0.00015262324194903	Tenocytes	GAS6
1.77429095252468e-08	1.13456658199431	957	386	0.000258531934692371	Tenocytes	FN1
2.53406050887831e-08	1.0819934450176	913	468	0.000369237956748659	Tenocytes	HTRA1
4.75463726977924e-08	1.00331251002872	826	331	0.000692798196579534	Tenocytes	CCN2
6.10882630078984e-08	1.39982614336435	826	382	0.000890117080288087	Tenocytes	TGFBR3
1.12016134557514e-07	1.04323422393299	783	414	0.00163218709663754	Tenocytes	NUCB1
1.6299429390744e-07	1.25989125695285	1	773	0.00237498985652532	Tenocytes	IGFBP6
4.96677814194414e-07	1.89941441668288	783	465	0.0072370924306268	Tenocytes	RCN1
1.39438347758658e-06	1.21935805906265	0.87	388	0.020317561651914	Tenocytes	CCDC80
8.32465874175991e-06	1.0445574227186	696	418	0.121298602526184	Tenocytes	RRBP1
1.3653350066002e-05	2.19881708354914	696	384	0.198942963811715	Tenocytes	S100A4
6.06446015006693e-05	2.15093219266203	609	251	0.883652488466252	Tenocytes	MT2A
1.80579076618511e-306	1.5649795405706	622	6	2.63121772540832e-302	Myocytes	PPP1R3A
5.88923520378305e-281	1.30690448855883	556	5	8.58120461543229e-277	Myocytes	SMPX
3.69328722671106e-280	1.21247695247136	0.6	6	5.38148881804069e-276	Myocytes	TRIM54
2.23762806667372e-210	2.77244089299909	889	29	3.26044785595028e-206	Myocytes	COX6A2
1.20179507833118e-208	1.2179407400492	622	12	1.75113560863637e-204	Myocytes	CACNG1
2.94064080650873e-203	1.63421039898223	689	16	4.28480771916386e-199	Myocytes	CKMT2
1.66786805475759e-188	2.81422679373964	844	29	2.43025054258729e-184	Myocytes	PPP1R27
2.86169881176324e-168	2.11456627740805	822	32	4.16978133862022e-164	Myocytes	LDB3
2.8793219650139e-165	1.42339344746775	644	18	4.19546003522175e-161	Myocytes	NRAP
3.15180853840433e-159	2.57658419254487	933	46	4.59250022130895e-155	Myocytes	MYBPC1
1.16871524804749e-147	1.09168872969185	622	19	1.70293498793e-143	Myocytes	GMPR
7.96259329848323e-146	3.03586691579755	889	46	1.16022946952199e-141	Myocytes	MYOT
1.15698280992306e-127	1.70460230256514	711	32	1.6858396523389e-123	Myocytes	TMOD4
1.2411809685158e-127	1.79652479200618	711	32	1.80852478922437e-123	Myocytes	ACTN2
5.08398491782013e-125	1.10633550565626	578	0.02	7.40787442375571e-121	Myocytes	TCEA3
1.54849436979748e-118	2.58264732434333	956	71	2.25631114623191e-114	Myocytes	EEF1A2
8.60786625555924e-118	2.01376572911505	756	0.04	1.25425219209754e-113	Myocytes	ENSBTAG00000038849
4.36333870878883e-103	1.41985988273569	578	25	6.35782083257621e-99	Myocytes	XIRP2
1.13110893224294e-101	2.37098414381621	711	43	1.64813882517119e-97	Myocytes	COX8B
5.22393074861056e-101	1.93051403807581	756	49	7.61178949380045e-97	Myocytes	CASQ1
1.45651078527769e-96	3.31833632114611	933	88	2.12228186522813e-92	Myocytes	MYOZ1
1.6203339957426e-92	1.81778369671114	778	57	2.36098866519654e-88	Myocytes	PYGM
5.91371012660858e-92	1.84899221190032	822	65	8.61686702548136e-88	Myocytes	KLHL41
7.33932535815519e-92	1.32352346720618	622	34	1.06941309793679e-87	Myocytes	JPH1
5.5282358578646e-90	2.06771753944057	867	77	8.05519246849451e-86	Myocytes	MACROD1
1.3009080606438e-87	3.07621778697271	844	77	1.89555313516408e-83	Myocytes	PGAM2
3.77296159474461e-87	2.13582432951708	533	26	5.49758233970237e-83	Myocytes	ANKRD1
1.12470504187396e-85	3.0387274898234	911	94	1.63880771651455e-81	Myocytes	PPP1R1A
1.21242548906861e-84	2.85405922351923	756	0.06	1.76662518012187e-80	Myocytes	NMRK2
1.61846953742583e-84	1.23835456810308	578	32	2.35827196298317e-80	Myocytes	GPD1
4.37134064831254e-80	4.26075507474059	911	104	6.36948045865621e-76	Myocytes	MB
1.79172505826439e-75	3.74902913646777	0.8	79	2.61072258239705e-71	Myocytes	SLN
4.59773960186401e-66	3.36943482611315	644	54	6.69936637387605e-62	Myocytes	ENSBTAG00000053626
1.41939144767235e-64	3.72759206830371	867	113	2.06819527840338e-60	Myocytes	NEB
6.07178578716033e-62	1.97919093502702	778	0.09	8.84719907047131e-58	Myocytes	ATP2A1
1.82657716414175e-61	4.89086555510398	978	177	2.66150558587095e-57	Myocytes	MYL1
3.64297369380645e-60	2.71276498085731	622	57	5.30817696924537e-56	Myocytes	CA3
4.59467106178605e-59	1.1988867648292	0.6	52	6.69489520412846e-55	Myocytes	PFKM
1.38946836731987e-57	1.84068784941566	556	46	2.02459435802178e-53	Myocytes	MYBPC2
2.23924874712179e-57	1.14428518028421	578	49	3.26280934943115e-53	Myocytes	PDE4DIP
4.48713828835481e-57	3.90871946886015	978	192	6.53820919996179e-53	Myocytes	ENO3
8.16559161013738e-54	3.67804793032155	978	186	1.18980835351312e-49	Myocytes	CRYAB
3.38806499767154e-51	1.40388737476212	0.6	61	4.9367495081072e-47	Myocytes	TUBA4A
1.66352289542988e-47	4.72091399030408	1	271	2.42391921093088e-43	Myocytes	CKM
1.56311500268684e-45	2.89450687115269	867	176	2.27761487041499e-41	Myocytes	CHCHD10
1.36118039553515e-43	2.2806765810215	756	126	1.98337595433426e-39	Myocytes	AK1
2.35140861241287e-43	2.89536243532358	933	226	3.4262374891468e-39	Myocytes	DES
6.38676134593283e-42	1.78310673801485	822	151	9.30614995715872e-38	Myocytes	PDLIM3
1.06797163411753e-41	3.82958141216476	1	329	1.55614146807266e-37	Myocytes	SLC25A4
2.84640112212882e-41	1.97253931241306	733	128	4.1474910750539e-37	Myocytes	CMYA5
4.78832160302458e-41	1.72585802639764	711	111	6.97706340776711e-37	Myocytes	SH3BGR
5.52209286366095e-40	1.6192147881024	533	62	8.04624151164037e-36	Myocytes	ACTN3
3.48703234682003e-38	1.82654290438249	533	63	5.08095483255147e-34	Myocytes	FABP3
1.65336981754039e-37	1.4489672834765	578	77	2.4091251611381e-33	Myocytes	APOBEC2
2.68983050409444e-36	5.69573027786242	1	448	3.91935202751601e-32	Myocytes	ACTA1
2.39960021707721e-35	4.10795065966856	1	378	3.4964574763032e-31	Myocytes	TPM2
7.13249399276947e-33	4.95988288000471	0.8	0.21	1.03927569968644e-28	Myocytes	TNNT3
6.26241529979626e-30	5.45247057508486	867	284	9.12496533333313e-26	Myocytes	MYLPF
1.61879091050393e-29	1.07023415866153	0.6	101	2.35874023569528e-25	Myocytes	PKIA
1.01701072702284e-27	3.59914908743622	1	757	1.48188633034498e-23	Myocytes	ALDOA
1.1749073511925e-27	1.21726753028796	667	134	1.7119575014226e-23	Myocytes	HSPB8
7.03957124416576e-27	1.71928874018376	689	156	1.02573592598739e-22	Myocytes	NEXN
1.32211368313116e-26	2.95604894381686	1	0.93	1.92645184769041e-22	Myocytes	GAPDH
3.52453955875668e-25	1.64516303720371	689	169	5.13560659106435e-21	Myocytes	PGM1
4.43601390211276e-25	2.02446833481896	911	441	6.4637158567685e-21	Myocytes	UQCRB
1.69715502679174e-24	5.52571499594927	778	275	2.47292458953825e-20	Myocytes	TNNC2
2.86626932742743e-24	5.00251209020327	711	214	4.17644103699452e-20	Myocytes	TNNI2
6.75759995001367e-24	2.04839106868666	978	0.57	9.84649888716492e-20	Myocytes	TPI1
1.00335850887152e-21	1.15317872440041	733	208	1.46199368327669e-17	Myocytes	BIN1
3.39549461319926e-21	1.63287307841595	844	385	4.94757520089264e-17	Myocytes	COX5A
1.63439089051856e-20	1.22299234590009	756	266	2.3814709665746e-16	Myocytes	NIPSNAP2
3.01083397265225e-20	1.86881092832832	956	621	4.38708618155159e-16	Myocytes	UQCR10
5.80728451313585e-20	2.1075393979953	844	377	8.46179426409025e-16	Myocytes	LDHA
1.28399789956028e-19	2.06493124549462	933	501	1.87091333944928e-15	Myocytes	FHL1
1.53189045646519e-19	1.59680693131931	778	0.3	2.23211758411542e-15	Myocytes	CYCS
4.22430245136562e-19	1.82653603038735	978	759	6.15523110188484e-15	Myocytes	NDUFA4
3.69700163884922e-18	1.48593312478586	1	777	5.3869010879672e-14	Myocytes	ENSBTAG00000039555
5.9547017621999e-18	1.06589282972328	622	187	8.67659593770147e-14	Myocytes	CDC34
7.31767264568731e-18	1.63251000225026	622	172	1.0662580812031e-13	Myocytes	MUSTN1
3.90900026201727e-17	1.71334003328846	0.8	397	5.69580428178537e-13	Myocytes	ATP5MC1
5.39316113251027e-17	1.58862630713416	844	457	7.85837508618071e-13	Myocytes	UQCR11
1.1687913505933e-16	1.37999639829647	0.8	374	1.7030458769495e-12	Myocytes	NDUFS7
2.3694135464147e-16	2.03105541846628	711	322	3.45247247848086e-12	Myocytes	COX7A1
3.63448606390564e-16	1.17122933432252	756	326	5.29580964371691e-12	Myocytes	NDUFS8
5.88843397443169e-16	1.18490299761864	778	377	8.58003714414441e-12	Myocytes	SDHB
7.32195947432156e-15	1.34077942121421	733	347	1.06688271500339e-10	Myocytes	CCNG1
1.0959212843318e-14	1.51223473952167	933	0.74	1.59686690339986e-10	Myocytes	ATP5IF1
3.67963530884712e-14	1.52926373457757	756	398	5.36159660852113e-10	Myocytes	PKM
3.24464500471089e-13	1.1638967720263	978	754	4.72777223636424e-09	Myocytes	MGC148714
3.39948640358029e-13	3.16375627487073	844	0.58	4.95339163865684e-09	Myocytes	TPM1
4.64690623063282e-13	1.16052685866455	756	398	6.77100706865508e-09	Myocytes	VDAC1
4.80459345592153e-13	1.15541151222872	733	366	7.00077312462327e-09	Myocytes	MDH2
7.05644659374258e-13	1.41998784740789	933	722	1.02819483317423e-08	Myocytes	ATP5MF
9.73698436926982e-13	1.08853119876121	911	613	1.41877599244631e-08	Myocytes	COX17
5.0699695080841e-12	1.35070977891411	0.8	481	7.38745257022934e-08	Myocytes	UQCRQ
6.35861366944195e-12	1.27526743490998	1	0.8	9.26513597774386e-08	Myocytes	COX5B
8.25237923678695e-12	1.24540416583282	689	378	1.20245417859223e-07	Myocytes	UQCRFS1
1.88385321467351e-11	1.17319844663609	822	518	2.74496251910077e-07	Myocytes	ATP5F1D
2.71415395623192e-11	1.10244465326759	933	732	3.95479372962553e-07	Myocytes	ATP5MC3
3.90514690469569e-11	1.15223027162691	689	338	5.69018955483208e-07	Myocytes	NDUFC1
8.20700452258902e-11	1.31483867010104	689	405	1.19584262898645e-06	Myocytes	NDUFV2
8.51205972958063e-11	1.02559392502959	733	435	1.24029222319719e-06	Myocytes	PHPT1
2.0564859077301e-10	1.00111321593682	778	0.46	2.99650561615353e-06	Myocytes	NDUFA13
3.92537564547163e-10	1.15802386439385	844	571	5.71966485301671e-06	Myocytes	ATP5MK
9.83527078831202e-10	1.15152937975145	0.6	299	1.43309730656494e-05	Myocytes	MDH1
2.91243537540333e-09	1.32513595795174	0.8	0.6	4.24370958550019e-05	Myocytes	COX6B1
3.33698336544942e-08	1.18958788263806	956	696	0.000486231846179635	Myocytes	YBX3
2.39870802451726e-07	1.08598424766275	978	811	0.0034951574625241	Myocytes	UQCRH
5.11871621340323e-07	1.02072507818565	978	873	0.00745848139454985	Myocytes	ATP5F1E
6.23810135292643e-05	1.00068634399053	889	805	0.90895374813491	Myocytes	YBX1
